# Supplementary material for: Two Gold Kiwifruit Daily for Effective Treatment of Constipation in Adults—A Randomized Clinical Trial
Source: Nutrients. 2022 Oct 6;14(19):4146. doi: 10.3390/nu14194146 (PMC9572406; doi:10.3390/nu14194146)
Supplement: Supplementary file 1 [file nutrients-14-04146-s001.zip]

Archive with 2 entries (2 files):
- Suppemental Table S2.pdf
- Supplemental Table S1.pdf
